# Supplementary material for: The Nuclear Receptor HIZR-1 Uses Zinc as a Ligand to Mediate Homeostasis in Response to High Zinc
Source: PLoS Biol. 2017 Jan 17;15(1):e2000094. doi: 10.1371/journal.pbio.2000094 (PMC5240932; doi:10.1371/journal.pbio.2000094)
Supplement: S1 Data — (XLSX) [file pbio.2000094.s006.xlsx]

## Sheet: Fig 1D
	WU1391 (WT)	WU1391 (WT)	am279	am279	am280	am280	am286	am286	am287	am287	am288	am288	am285	am285
Supplemental Zinc	0	200	0	200	0	200	0	200	0	200	0	200	0	200
	21.508	41.135	20.759	20.363	20.534	28.035	21.051	24.1	18.033	19.138	19.975	23.63	35.78	74.28
	22.914	36.475	18.064	20.994	18.535	24.83	20.841	22.998	20.052	25.648	21.152	24.01	40.921	69.537
	23.813	35.181	17.868	20.343	17.62	22.651	22.308	23.728	16.832	21.456	21.132	21.47	34.161	57.82
	23.754	37.384	19.982	23.132	18.701	24.882	18.303	24.903	25.53	22.433	18.796	21.999	31.865	68.843
	23.391	38.284	19.672	21.207	19.361	21.521	21.377	20.605	18.575	23.763	18.99	24.011	28.108	63.072
	21.156	45.239	17.958	26.227	19.948	21.293	21.473	23.337	19.749	23.425	20.744	24.187	36.096	61.143
	18.422	44.03	18.826	23.326	20.262	22.219	17.145	24.179	19.032	20.849	19.669	21.506	31.906	54.376
	19.446	33.928	20.3	20.505	18.927	23.25	18.13	24.478	21.909	21.8	20.609	28.259	35.091	51.531
	20.218	51.636	17.564	21.229	17.676	17.413	18.323	25.497	22.042	22.018	18.982	25.449	35.19	62.01
	21.214	48.258	17.8	22.878	19.75	22.063	21.568	21.237	20.526	25.245	21.682	25.331	23.131	46.537
	22.751	42.492	19.894	20.479	18.974	22.879	21.054	27.441	20.029	22.359	19.489	21.655	28.717	70.877
	23.138	42.679	18.661	22.643	20.528	22.352	21.705	20.311	18.029	22.71	20.962	21.492	26.972	49.558
	18.358	61.498	19.645	22.252	20.712		21.439	23.514		27.76	20.315	19.647	40.868	68.55
	20.881	44.483	20.855	22.109	21.297			19.777			19.148	22.762		48.8
	22.653	36.023	18.093		21.004			25.43			18.521
	20.901	40.238
	23.599	47.808
		35.15

## Sheet: Fig 2A-C
	mRNA analyzed	Genotype [Zn] Biological Replicate	Ct value	Average Ct value of technical replicates
	rps-23	N2 0 A	16.3687	16.2733
	rps-23	N2 0 A	16.1778	16.2733
	rps-23	N2 0 B	16.9599	16.9791
	rps-23	N2 0 B	16.9983	16.9791
	rps-23	N2 0 C	16.6464	16.696
	rps-23	N2 0 C	16.7455	16.696
	rps-23	N2 200 A	15.9113	15.8749
	rps-23	N2 200 A	15.8385	15.8749
	rps-23	N2 200 B	15.9727	16.0307
	rps-23	N2 200 B	16.0888	16.0307
	rps-23	N2 200 C	15.7024	15.8223
	rps-23	N2 200 C	15.9422	15.8223
	cdf-2	N2 0 A	21.2803	21.2144
	cdf-2	N2 0 A	21.1485	21.2144
	cdf-2	N2 0 B	21.7752	21.8417
	cdf-2	N2 0 B	21.9082	21.8417
	cdf-2	N2 0 C	21.6371	21.7193
	cdf-2	N2 0 C	21.8014	21.7193
	cdf-2	N2 200 A	17.4469	17.6686
	cdf-2	N2 200 A	17.8904	17.6686
	cdf-2	N2 200 B	17.4454	17.3683
	cdf-2	N2 200 B	17.2913	17.3683
	cdf-2	N2 200 C	16.6909	16.8107
	cdf-2	N2 200 C	16.9304	16.8107
	ttm-1b	N2 0 A	23.4907	23.5894
	ttm-1b	N2 0 A	23.688	23.5894
	ttm-1b	N2 0 B	24.6139	24.6177
	ttm-1b	N2 0 B	24.6215	24.6177
	ttm-1b	N2 0 C	24.1053	24.2232
	ttm-1b	N2 0 C	24.3411	24.2232
	ttm-1b	N2 200 A	20.7378	20.6761
	ttm-1b	N2 200 A	20.6143	20.6761
	ttm-1b	N2 200 B	19.9272	19.9287
	ttm-1b	N2 200 B	19.9302	19.9287
	ttm-1b	N2 200 C	19.6458	19.676
	ttm-1b	N2 200 C	19.7061	19.676
	rps-23	am286 0 A	16.4226	16.3513
	rps-23	am286 0 A	16.2801	16.3513
	rps-23	am286 0 B	16.3054	16.271
	rps-23	am286 0 B	16.2366	16.271
	rps-23	am286 0 C	15.8865	15.8643
	rps-23	am286 0 C	15.8421	15.8643
	rps-23	am286 200 A	16.8984	16.9499
	rps-23	am286 200 A	17.0013	16.9499
	rps-23	am286 200 B	16.5686	16.5337
	rps-23	am286 200 B	16.4987	16.5337
	rps-23	am286 200 C	17.5532	17.412
	rps-23	am286 200 C	17.2707	17.412
	cdf-2	am286 0 A	22.3919	29.1866
	cdf-2	am286 0 A	35.9814	29.1866
	cdf-2	am286 0 B	21.943	21.8675
	cdf-2	am286 0 B	21.7919	21.8675
	cdf-2	am286 0 C	21.5465	21.7512
	cdf-2	am286 0 C	21.9559	21.7512
	cdf-2	am286 200 A	23.026	22.515
	cdf-2	am286 200 A	22.0041	22.515
	cdf-2	am286 200 B	20.236	20.0146
	cdf-2	am286 200 B	19.7931	20.0146
	cdf-2	am286 200 C	22.6359	22.446
	cdf-2	am286 200 C	22.2562	22.446
	ttm-1b	am286 0 A	24.4894	24.4244
	ttm-1b	am286 0 A	24.3594	24.4244
	ttm-1b	am286 0 B	24.0833	24.0275
	ttm-1b	am286 0 B	23.9718	24.0275
	ttm-1b	am286 0 C	24.462	24.206
	ttm-1b	am286 0 C	23.95	24.206
	ttm-1b	am286 200 A	23.1554	23.2922
	ttm-1b	am286 200 A	23.429	23.2922
	ttm-1b	am286 200 B	21.8958	21.8473
	ttm-1b	am286 200 B	21.7988	21.8473
	ttm-1b	am286 200 C	24.4265	24.467
	ttm-1b	am286 200 C	24.5075	24.467
Separate qPCR Plate Used for mtl-1
	mRNA analyzed	Genotype [Zn] Biological Replicate	Ct value	Average Ct value of technical replicates
	mtl-1	N2 0 A	17.3493	17.3338
	mtl-1	N2 0 A	17.3183	17.3338
	mtl-1	N2 0 B	17.9166	18.0946
	mtl-1	N2 0 B	18.2726	18.0946
	mtl-1	N2 0 C	18.2139	18.193
	mtl-1	N2 0 C	18.1722	18.193
	mtl-1	N2 200 A	11.665	11.6552
	mtl-1	N2 200 A	11.6455	11.6552
	mtl-1	N2 200 B	11.2199	11.2209
	mtl-1	N2 200 B	11.222	11.2209
	mtl-1	N2 200 C	11.3865	11.1113
	mtl-1	N2 200 C	10.8361	11.1113
	mtl-1	am286 0 A	22.2565	22.2243
	mtl-1	am286 0 A	22.192	22.2243
	mtl-1	am286 0 B	22.2201	22.0134
	mtl-1	am286 0 B	21.8068	22.0134
	mtl-1	am286 0 C	21.2392	21.0423
	mtl-1	am286 0 C	20.8454	21.0423
	mtl-1	am286 200 A	19.3002	19.3596
	mtl-1	am286 200 A	19.419	19.3596
	mtl-1	am286 200 B	18.2087	18.2848
	mtl-1	am286 200 B	18.3609	18.2848
	mtl-1	am286 200 C	19.9521	19.951
	mtl-1	am286 200 C	19.9498	19.951

## Sheet: Fig 2D-F
	mRNA analyzed	Genotype [Zn] Biological Replicate	Ct value	Average Ct value of technical replicates
	rps-23	N2 0Zn A	17.364	17.2384
	rps-23	N2 0Zn A	17.1127	17.2384
	rps-23	N2 0Zn B	16.5237	16.5039
	rps-23	N2 0Zn B	16.4841	16.5039
	rps-23	N2 0Zn C	16.2868	16.6178
	rps-23	N2 0Zn C	16.9487	16.6178
	rps-23	am285 0Zn A	16.5004	16.3997
	rps-23	am285 0Zn A	16.2989	16.3997
	rps-23	am285 0Zn B	16.6471	16.5436
	rps-23	am285 0Zn B	16.4401	16.5436
	rps-23	am285 0Zn C	16.0887	16.0512
	rps-23	am285 0Zn C	16.0137	16.0512
	cdf-2	N2 0Zn A	24.5245	24.5185
	cdf-2	N2 0Zn A	24.5125	24.5185
	cdf-2	N2 0Zn B	23.0999	23.1269
	cdf-2	N2 0Zn B	23.1538	23.1269
	cdf-2	N2 0Zn C	22.8195	22.8935
	cdf-2	N2 0Zn C	22.9675	22.8935
	cdf-2	am285 0Zn A	22.3633	22.3135
	cdf-2	am285 0Zn A	22.2636	22.3135
	cdf-2	am285 0Zn B	21.8556	21.854
	cdf-2	am285 0Zn B	21.8525	21.854
	cdf-2	am285 0Zn C	21.362	21.2899
	cdf-2	am285 0Zn C	21.2177	21.2899
	ttm-1b	N2 0Zn A	24.7669	24.8492
	ttm-1b	N2 0Zn A	24.9315	24.8492
	ttm-1b	N2 0Zn B	23.3913	23.4038
	ttm-1b	N2 0Zn B	23.4164	23.4038
	ttm-1b	N2 0Zn C	23.5129	23.6089
	ttm-1b	N2 0Zn C	23.7049	23.6089
	ttm-1b	am285 0Zn A	23.1234	23.0662
	ttm-1b	am285 0Zn A	23.009	23.0662
	ttm-1b	am285 0Zn B	22.5785	22.5227
	ttm-1b	am285 0Zn B	22.467	22.5227
	ttm-1b	am285 0Zn C	22.0925	22.0479
	ttm-1b	am285 0Zn C	22.0032	22.0479
	mtl-1	N2 0Zn A	18.596	18.5682
	mtl-1	N2 0Zn A	18.5404	18.5682
	mtl-1	N2 0Zn B	16.619	16.6524
	mtl-1	N2 0Zn B	16.6858	16.6524
	mtl-1	N2 0Zn C	16.6637	16.6774
	mtl-1	N2 0Zn C	16.6911	16.6774
	mtl-1	am285 0Zn A	14.2094	14.0769
	mtl-1	am285 0Zn A	13.9443	14.0769
	mtl-1	am285 0Zn B	13.2747	13.2075
	mtl-1	am285 0Zn B	13.1403	13.2075
	mtl-1	am285 0Zn C	12.5796	12.5314
	mtl-1	am285 0Zn C	12.4831	12.5314

## Sheet: Fig 2G
	N2	N2	N2		am286	am286	am286
[Zn] (uM)	0	100	200		0	100	200
	612.239	505.396	478.85		633.514	348.356	219.43
	683.195	521.057	474.038		583.011	361.715	206.45
	632.39	570.853	497.494		616.494	352.989	234.68
	643.826	540.297	492.994		616.814	358.989	203.894
	732.877	534.806	479.773		662.875	295.219	213.383
	657.682	564.774	479.249		641.007	408.428	177.55
	678.711	557.464	454.678		609.151	380.257	186.435
	611.751	534.911	488.651		640.373	322.605	248.698
	699.636	557.02	547.793		600.227	361.893	217.2
	596.585	563.296	415.021		609.136	335.949	237.743
	643.373	610.28	492.44		650.372	351.978	253.119
	668.355	538.963	393.252		626.156	335.915	237.125
	581.62	555.23	448.778		561.993	395.259	213.24
	579.29	486.957	494.033		618.038	368.117	201.221
	613.879	576.241	514.819		610.576	299.355	222.47
	622.564	539.763	534.449		639.921	338.409	211.481
	677.847	565.538	517.574		633.172	302.054	194.111
	681.921	539.516	497.898		648.223	328.105	222.361
	689.811	485.781	548.437		673.571	390.189	212.402
	718.84	516.84	427.164		698.719	370.018	204.064

## Sheet: Fig 2H
	N2	N2	N2		am286	am286	am286
[Cu] (uM)	0	250	500		0	250	500
	842.363	674.02	225.995		801.679	668.043	227.696
	920.857	626.608	173.373		955.15	596.978	201.306
	770.901	643.416	164.908		912.238	683.979	166.468
	903.905	691.381	185.17		854.946	771.851	174.998
	881.48	591.508	211.199		901.218	623.777	172.413
	863.598	627.372	158.659		935.547	644.094	171.466
	920.575	705.777	198.599		926.565	638.36	188.234
	835.773	661.911	172.065		883.381	616.027	214.575
	878.161	517.032	152.947		887.015	686.951	216.02
	845.204	658.343	218.848		891.98	563.69	190.6
	840.442	597.469	147.314				172.77
		631.334
		584.151

## Sheet: Fig 3A
This Data is most easily viewed in Graphpad Prism
[Protein] (μM)	GST::HIZR-1 Ligand Binding Domain		GST
	Bound Zinc-65 (CPM)	StDev	Bound Zinc-65 (CPM)	StDev
0	213	26.8701
0.00487	153.5	6.36396
0.0487	205	21.2132
0.487	2239	274.357
0.974	4520	2271.93
2.435	7889	164.049
4.87	8133	397.394
0			213	26.8701
0.010931			180	28.2843
0.10931			247	25.4559
1.0931			478	144.25
2.1862			818.5	24.7487
5.4655			1765	60.8112
10.931			2894.5	137.886
0	142.5	21.9203
0.0021776	130	5.65685
0.021776	152.5	71.4178
0.043552	149.5	3.53553
0.10888	167	43.8406
0.21776	352	132.936
0.43552	1486	222.031
1.0888	3387.5	757.311
2.1776	5611	292.742
0			142.5	21.9203
0.013277			150	2.82843
0.13277			153	31.1127
0.26554			134	18.3848
0.66385			330	56.5685
1.3277			398.5	24.7487
2.6554			868	97.5807
6.6385			1711.5	126.572
13.277			2686.5	12.0208
0	114	22.6274
0.81942	1790.5	120.915
1.09256	2862	364.867
1.31107	4657	91.9239
1.63884	5152	950.351
2.18512	6704.5	85.5599
3.27768	6738.5	409.415
4.0971	8142	304.056
5.4628	7783	21.2132
8.1942	7865.5	1816.56
12.2913	8295	240.416
16.3884	7058.5	365.574
0			190.5	43.1335
0.0802			157.5	44.5477
0.802			220.5	12.0208
1.604			391	25.4559
4.01			680	25.4559
8.02			1129	200.818
16.04			2017.5	96.8736
40.1			3793	69.2965
80.2			4146	207.889
0	174.5	54.4472
0.00415	219.5	3.53553
0.0415	199	36.7696
0.083	263.5	37.4767
0.2075	460.5	19.0919
0.415	939.5	116.673
0.83	2046	233.345
2.075	6567.5	7.77817
4.15	10071.5	12.0208
0	138	32.5269
0.00641943	167.5	4.94975
0.0641943	231	28.2843
0.128389	367	32.5269
0.320972	685	36.7696
0.641943	1895	188.09
1.28389	3736.5	514.067
3.20972	8136.5	16.2635
6.41943	9823.5	870.448
0	157.5	9.19239
0.00014283	118	33.9411
0.0014283	132	31.1127
0.014283	177.5	17.6777
0.14283	307.5	68.5894
1.4283	4393.5	284.964
2.8566	6690.5	82.7315
7.14151	8793.5	1108.04
14.283	7054	1574.02

## Sheet: Fig 3B
This Data is most easily viewed in Graphpad Prism
[Protein] (μM)	GST::DAF-12 Ligand Binding Domain		GST
	Bound Zinc-65 (CPM)	StDev	Bound Zinc-65 (CPM)	StDev
0			213	26.8701
0.010931			180	28.2843
0.10931			247	25.4559
1.0931			478	144.25
2.1862			818.5	24.7487
5.4655			1765	60.8112
10.931			2894.5	137.886
0			142.5	21.9203
0.013277			150	2.82843
0.13277			153	31.1127
0.26554			134	18.3848
0.66385			330	56.5685
1.3277			398.5	24.7487
2.6554			868	97.5807
6.6385			1711.5	126.572
13.277			2686.5	12.0208
0	190.5	43.1335
0.0417	212.5	2.12132
0.417	215	33.9411
0.834	261.5	40.3051
2.085	785	144.25
4.17	1369	114.551
8.34	2312.5	485.782
20.85	3956.5	451.841
41.7	3794.5	45.9619
0			190.5	43.1335
0.0802			157.5	44.5477
0.802			220.5	12.0208
1.604			391	25.4559
4.01			680	25.4559
8.02			1129	200.818
16.04			2017.5	96.8736
40.1			3793	69.2965
80.2			4146	207.889
0	174.5	54.4472
0.01271	240	19.799
0.1271	182.5	54.4472
0.2542	322.5	57.2756
0.6355	672	53.7401
1.271	918.5	53.033
2.542	1928	36.7696
6.355	3393	407.293
12.71	3845	647.71
0	138	32.5269
0.0132438	242.5	37.4767
0.132438	301	31.1127
0.264875	458	16.9706
0.662189	559	106.066
1.32438	1151	4.24264
2.64875	2055	277.186
6.62189	3560	142.836
13.2438	3838.5	1108.04

## Sheet: Fig 3C
	None	Zinc	Copper	Nickel	Manganese
	1	0.0120205	0.189269	0.607584	0.821877
	1	-0.00987709	0.0577261	0.704346	0.65101
	1	0.020876	0.0768997	0.588628	0.913687

## Sheet: Fig 4D
	Control	200μM Zinc	300μM Copper	50μM Nickel	D270N GF
	4	32	8	5	15
	4	26	12	4	19
	5	30	4	4	10
	11	30	8	8	10
	18	34	14	13	28
	4	28	20	8	22
	4	32	4	10	11
	6	36	2	8	26
	7	34	8	14	27
	4	32	12	2	8
					7
					19
					21
					8
					4
					9

## Sheet: Fig 5C
[Labeled WT HZA DNA] (nM)	HZA DNA Bound to HIZR-1 (A.U.)	StDev
0	0	0.0037555
0.5	0.0265554	0.0026825
1	0.0637329	0.0101935
2.5	0.146055	0.019314
5	0.222686	0.015022
15	0.344461	0.0144855
30	0.589909	0.04292
45	0.73786	0.069745
60	0.851669	0.134125
75	0.677162	0.037555

[truncated: 5 more sheets: Fig 7B, Fig 7D, S2A Fig, S2B Fig, S3 Fig]
